# Supplementary material for: Specialized Metabolism of Gordonia Genus: An Integrated Survey on Chemodiversity Combined with a Comparative Genomics-Based Analysis
Source: BioTech (Basel). 2022 Nov 21;11(4):53. doi: 10.3390/biotech11040053 (PMC9680422; doi:10.3390/biotech11040053)
Supplement: Supplementary file 1 [file biotech-11-00053-s001.zip]

Archive with 1 entries (1 files):
- biotech-1979252-supplementary.pdf
